# Supplementary material for: Relating genomic characteristics to environmental preferences and ubiquity in different microbial taxa
Source: BMC Genomics. 2017 Jun 29;18:499. doi: 10.1186/s12864-017-3888-y (PMC5492924; doi:10.1186/s12864-017-3888-y)
Supplement: Supplementary file 2 — Number of genomes associated to each environment and to each number of environments. (XLSX 5 kb) [file 12864_2017_3888_MOESM2_ESM.xlsx]

## Sheet: Hoja1
Environment	Number of genomes
Thermal	28
Oral	26
Gut	36
Marine	35
Freshwaters	19
Soils	31
Number of environmements	Number of genomes
1	57
2	56
3	44
4	35
5	52
6	38
7	30
8	23
9	22
10	18
11	24
12	18
13	7
14	16
15	17
16	10
17	6
18	15
19	9
20	10
21	9
22	4
